# Supplementary material for: The NF-κB-HE4 axis: A novel regulator of HE4 secretion in ovarian cancer
Source: PLoS One. 2024 Dec 2;19(12):e0314564. doi: 10.1371/journal.pone.0314564 (PMC11611113; doi:10.1371/journal.pone.0314564)
Supplement: S1 Dataset — (XLSX) [file pone.0314564.s003.xlsx]

## Sheet: Sheet1
Fig1B
		A2780			OVCAR-3			HCH-1			2008
ctrl		0.961856	0.961856	1.07629	1.02184	0.978164		0.965284	1.03472		1.08239	0.948958	0.968657
TNFα		4.60292	4.60292	4.51159	0.453843	0.499115		1.52896	1.60477		0.78813	0.691813	0.674599
IL-1β		0.986766	0.752238	0.459563	0.995987	1.10524		2.59806	2.67587		1.37558	1.28032	1.22863
Fig2C
ctrl		23317	24433.7	40189.3	26214.5	26813.7	18631.5
TNFα		387092	506645	415033	510945	430835	470859
IL-1β		22809.5	30701.8	15524.6	36746.2	12261.3	26077.5
ctrl		22542	21821.4	22732.7	21375.5
TNFα		16406	18101.7	19638.5	18331.4
Fig2D
ctrl		251924	182425	213169	237936	224484	220605
TNFα		502790	532684	396492	389817	396140	517522
IL-1β		895048	799438	896056	1089403	1024009	932446
Fig3B
ctrl		0.958791	1.04121
TNFα		3.06965	2.67068
p65i		0.629208	0.595755
TNFα+p65i		0.433854	0.81102
Fig3C
Empty		0.974176	1.02582
p65		3.96291	3.64262
Empty		0.532	0.527	0.494	0.503
p65		0.55	0.542	0.539	0.558
Fig4B
0		0.897745	1.10225
6.25		0.309149	0.574551
12.5		0.501296	0.477187
25		0.366275	0.316893
0		0.4618	0.4688	0.4558	0.4658	0.4778	0.4778
6.25		0.4428	0.4428	0.4288	0.4298	0.4338	0.4408
12.5		0.4358	0.4428	0.4408	0.4338	0.4248	0.4448
25		0.4138	0.4318	0.4278	0.4308	0.4218	0.4288
Fig4C
Empty		1	1
p65		1613.06	1294.82
IKK2-EE		871.157	816.51
Fig4D
Empty		1	1
p65		10.6079	12.9277
IKK2-EE		4.55213	5.46434
Fig4E
Empty		1.07441	0.9628	0.9628
p65		2.97573	3.11384	3.04891
IKK2-EE		5.59298	5.47149	5.69223
Fig5A
ctrl		1.1019	0.876606	1.03527
TNFα		4.99332	4.25748	5.57897
Empty		0.976032	1.02456
p65		3.59253	3.54307
Empty		1.10957	0.90125
IKK2-EE		1.8025	1.93187
Fig5B
ctrl		0.323836	1.37872	2.23974
TNFα		276.921	331.608	360.37
Fig6E
ctrl		0.193	0.179	0.185
HE4 KD		0.07	0.068	0.076
ctrl		0.262	0.261	0.264
HE4 KD		0.269	0.271	0.266
ctrl		0.133	0.132	0.156	0.15
HE4 KD		0.132	0.14	0.119	0.115
Fig6F
		Ctrl		HE4 KD
0		1002.93	37.424	1117.96	50.961
6		702.997	88.968	1045.48	113.374
12		343.699	95.312	796.032	165.722
18		25.267	9.786	712.459	181.321
